# Supplementary material for: Laboratory-Based SARS-CoV-2 Receptor Binding Domain Serologic Assays Perform with Equivalent Sensitivity and Specificity to Commercial FDA-EUA Approved Tests
Source: Viruses. 2022 Dec 30;15(1):106. doi: 10.3390/v15010106 (PMC9860642; doi:10.3390/v15010106)
Supplement: Supplementary file 1 [file viruses-15-00106-s001.zip]

Archive with 2 entries (2 files):
- Supplemental Dataset 9.1.2022.xlsx
- viruses-2127741-supplementary.v1.pdf
