# Supplementary material for: Laboratory-Based SARS-CoV-2 Receptor Binding Domain Serologic Assays Perform with Equivalent Sensitivity and Specificity to Commercial FDA-EUA Approved Tests
Source: Viruses. 2022 Dec 30;15(1):106. doi: 10.3390/v15010106 (PMC9860642; doi:10.3390/v15010106)
Supplement: Supplementary file 1 [file viruses-15-00106-s001.zip › Supplemental Dataset 9.1.2022.xlsx]

## Sheet: Comparison of assays
0= negative
1= equivocal
2= Positive																			A 2 means definitely positive (above Youden and the 99% specificity cutoff), a 1 is what we called equivocal (between the Youden and 99% specificity cutoff), and a 0 was negative (below both cutoffs). The spike and rbd cutoffs are based on the Summit/RN data with the neutralization assay as the "truth," while the NP test was using Abbott as the "truth."
Sample Number	Sample ID	Date Collected (serology run on this sample)	Cellex Result	RBD RIA Result	Spike RIA Result	NP RIA Result	ACOVG- SARS-CoV-2 IgG Serum by CMIA	qPCR pos/neg prior to blood sample (~5/7-12)	5/7-5/13 pos/neg (timing matched to blood sample)	Date of 1st +qPCR	RBD Result via P/N ratio	Spike Result via P/N ratio	NP result via P/N ratio
1	AV092030376	2020-05-07	2	2	1	2	2	0	0		2	2	1
2	AV087042563	2020-05-07	0	0	0	1	0	0	0		0	0	0
3	AV007012774	2020-05-07	0	0	0	2	0	0	0		0	0	1
4	AV010111262	2020-05-07	0	0	0	1	0	0	0		0	0	0
5	AV132082363	2020-05-07	0	0	0	1	0	0	0		0	0	0
6	AV067030471	2020-05-07	0	0	0	1	0	0	0		0	0	0
7	AV133031162	2020-05-07	0	0	1	0	0	0	0		0	0	0
8	AV111101392	2020-05-07	0	0	0	0	0	0	0		0	0	0
9	AV119110588	2020-05-07	0	0	0	1	0	0	2	2020-05-12	0	0	0
10	S040082268	2020-05-07	2	2	2	1	2	0	---		2	2	1
11	AV122070270	2020-05-07	0	0	0	0	0	0	0		0	0	0
12	AV049102072	2020-05-07	0	0	0	1	0	0	0		0	0	0
13	AV053122391	2020-05-07	0	0	0	0	0	0	0		0	0	0
14	AV129100969	2020-05-07	0	1	1	0	0	0	0		0	0	0
15	AV123080789	2020-05-07	0	0	0	0	0	0	0		0	0	0
16	AV032053185	2020-05-07	0	0	0	0	0	0	0		0	0	0
17	AV068110556	2020-05-07	0	0	1	0	0	0	0		0	0	0
18	AV047070898	2020-05-07	0	1	0	1	0	0	0		0	0	0
19	AV134062663	2020-05-07	0	0	0	0		0	0		0	2	0
20	AV101053054	2020-05-07	0	0	0	0	0	0	---		0	0	0
21	AV088121482	2020-05-07	0	0	0	1	0	0	0		0	0	0
22	AV031091372	2020-05-07	0	0	0	0	0	0	0		0	0	1
23	AV012121058	2020-05-07	0	0	0	0	0	0	0		0	0	0
24	AV121051586	2020-05-07	0	0	1	0	0	0	0		0	0	0
25	AV093081096	2020-05-07	0	0	0	0	0	0	0		0	0	0
26	AV115110890	2020-05-07	0	0	0	0	0	0	0		2	2	1
27	AV040061595	2020-05-07	0	0	0	0		0	0		0	0	1
28	S041080858	2020-05-07	2	2	2	2	2	0	---		2	2	1
29	AV099010568	2020-05-07	0	1	0	1	0	0	2	2020-05-12	0	0	0
30	AV076062257	2020-05-07	0	0	0	0	0	0	0		0	1	0
31	AV073042380	2020-05-07	0	0	0	0	0	0	0		0	0	0
32	AV105122376	2020-05-07	2	2	2	1	2	0	---		2	2	1
33	AV044100564	2020-05-07	0	0	0	2	0	0	0		0	0	1
34	AV107121092	2020-05-07	0	1	0	1	0	0	0		0	0	0
35	AV048092380	2020-05-07	0	0	0	0	0	0	0		0	0	0
36	AV016062292	2020-05-07	0	1	0	1	0	0	0		0	0	0
37	AV002120865	2020-05-07	0	0	0	1	0	0	0		0	0	0
38	AV075040700	2020-05-07	0	0	0	1	0	0	0		0	0	0
39	AV018082465	2020-05-07	0	0	0	0	0	0	---		0	0	0
40	AV131111878	2020-05-07	0	0	0	1	0	0	0		0	0	0
41	AV100022093	2020-05-07	0	0	0	1	0	0	0		0	0	0
42	AV106110975	2020-05-07	0	1	2	1	2	0	---		2	2	1
43	AV017022394	2020-05-07	0	2	0	1	0	0	0		0	0	0
44	AV108092672	2020-05-07	0	0	0	1	0	0	0		0	0	0
45	AV004030695	2020-05-07	0	0	0	1	0	0	0		0	0	0
46	AV008120992	2020-05-07	0	1	0	1	0	0	0		0	0	0
47	AV069051380	2020-05-07	0	1	0	0	0	0	0		0	0	0
48	AV019052270	2020-05-07	0	0	0	0	0	0	0		0	0	0
49	AV130040861	2020-05-07	0	0	0	0	0	0	0		0	0	0
50	AV006092674	2020-05-07	0	0	0	0	0	0	0		0	0	0
51	AV127112374	2020-05-07	0	0	0	1	0	0	0		0	0	0
52	AV113071396	2020-05-07	0	0	1	1		0	0		0	0	0
53	AV028062691	2020-05-07	0	0	0	0	0	2	2	2020-05-05	0	0	0
54	AV033063089	2020-05-07	0	0	1	1	0	0	0		0	0	0
55	AV020060189	2020-05-07	0	0	1	1	0	2	2	2020-05-05	0	0	0
56	AV124061388	2020-05-07	0	0	0	0	0	0	0		0	0	0
57	AV097102071	2020-05-07	0	0	1	0	0	0	0		0	0	0
58	AV027082768	2020-05-07	0	0	0	0	0	0	0		0	0	0
59	AV091061877	2020-05-07	0	0	1	0	0	0	0		0	0	0
60	AV039032582	2020-05-07	0	0	0	0	0	0	0		0	0	0
61	AV046042994	2020-05-07	2	2	2	0	2	0	0		2	2	1
62	AV014010877	2020-05-07	0	1	0	0	0	0	0		0	0	0
63	AV021102481	2020-05-07	0	0	0	0	0	0	0		0	0	0
64	AV065033087	2020-05-07	0	0	1	0		0	0		0	0	0
65	AV126040993	2020-05-07	0	0	0	0	0	0	0		0	0	0
66	RI011120571	2020-05-07	0	0	0	0	0	0	0		0	0	1
67	RI032012367	2020-05-07	0	0	0	0	0	0	0		0	0	0
68	RI019041177	2020-05-07	0	0	0	0	0	0	0		0	0	0
69	RI030040265	2020-05-07	0	0	0	1		0	0		0	0	0
70	RI001021487	2020-05-07	0	0	0	0	0	0	0		0	1	0
71	RI096072690	2020-05-07	0	0	0	1	0	0	---		0	0	0
72	RI037042184	2020-05-07	0	0	0	1	0	0	0		0	0	1
73	RI003060492	2020-05-07	0	1	0	0	0	0	0		0	0	0
74	RI039073177	2020-05-07	0	0	0	1		0	0		0	0	0
75	RI058051561	2020-05-07	0	0	0	0	0	0	0		0	0	1
76	RI094041481	2020-05-07	0	1	0	1	0	0	0		0	0	0
77	RI040012780	2020-05-07	0	0	0	0	0	0	0		0	0	0
78	RI041091092	2020-05-07	0	0	0	0	0	0	0		0	0	0
79	RI089051087	2020-05-07	0	1	0	1	0	0	0		0	0	0
80	RI004072056	2020-05-07	0	0	0	0	0	0	0		0	0	0
81	RI031080686	2020-05-07	0	1	0	1	0	0	0		0	0	0
82	RI045101187	2020-05-07	0	0	0	0	0	0	0		0	0	0
83	CH004040768	2020-05-08	2	2	1	2	2	2	0	2020-04-07	2	1	1
84	CH036110881	2020-05-08	2	2	0	0	2	2	0	2020-04-07	2	0	1
85	CH008120973	2020-05-08	0	0	0	0	0	0	0		0	0	0
86	CH045031255	2020-05-08	2	1	1	0	2	2	0	2020-04-21	0	0	1
87	CH050050778	2020-05-08	Did not run	0	0	1		0	0		0	0	0
88	CH011031754	2020-05-08	0	0	0	0	0	0	0		0	0	0
89	CH034071584	2020-05-08	0	1	0	1	0	0	0		2	2	0
90	CH035092174	2020-05-08	0	0	0	1	0	0	0		0	0	0
91	CH040031189	2020-05-08	0	2	1	2	2	2	0	2020-04-07	2	2	1
92	CH001052083	2020-05-08	0	0	0	1	0	0	0		2	2	0
93	CH010082673	2020-05-08	2	2	2	1	2	2	0	2020-04-01	2	1	1
94	S056042598	2020-05-08	2	2	1	2	2	2	0	2020-04-14	2	1	0
95	S063121284	2020-05-08	0	1	0	0	0	0	0		0	0	0
96	S009061985	2020-05-08	0	0	0	1	0	0	0		0	0	0
97	S062052682	2020-05-08	0	0	0	1	0	0	0		0	0	0
98	S015013184	2020-05-08	0	0	0	0	0	0	0		0	0	0
99	S094020769	2020-05-08	2	2	1	1	2	2	2	2020-04-07	2	2	1
100	S080111675	2020-05-08	2	2	2	1	2	2	---	2020-04-01	2	1	1
101	S071100883	2020-05-08	0	0	0	0	0	0	0		0	0	0
102	S005103171	2020-05-08	2	2	1	2	2	2	0	2020-04-01	2	2	0
103	S065112094	2020-05-08	2	2	2	2	2	2	0	2020-04-01	2	1	1
104	S078071665	2020-05-08	2	2	2	1	2	2	0	2020-04-07	2	1	1
105	S083032377	2020-05-08	0	0	1	1	0	2	0	2020-04-28	0	0	1
106	S008123060	2020-05-08	0	0	1	1	0	0	0		0	0	0
107	S050043084	2020-05-08	2	2	2	1	2	2	0	2020-04-07	2	2	1
108	S086030590	2020-05-08	2	2	1	0	2	2	0	2020-04-14	2	1	1
109	S064090879	2020-05-08	0	0	1	0	0	0	0		0	0	0
110	S061062399	2020-05-08	2	2	1	1	2	2	0	2020-04-01	2	2	0
111	S058092587	2020-05-08	0	1	0	1	0	2	0	2020-04-01	0	0	0
112	S095111783	2020-05-08	0	0	0	0	0	0	0		0	0	0
113	S067100184	2020-05-08	0	1	1	0	0	0	0		0	0	0
114	S006121966	2020-05-08	0	0	0	0	0	2	0	2020-04-01	0	0	0
115	S013101358	2020-05-08	0	0	1	1	0	0	0		0	0	0
116	S091062383	2020-05-08	0	1	1	0	0	0	0		2	0	0
117	S004112264	2020-05-08	0	0	1	0	0	0	0		0	0	0
118	S031052473	2020-05-08	0	0	1	1	0	0	0		0	0	0
119	S034022782	2020-05-08	0	0	1	0	0	0	0		0	0	0
120	S012030291	2020-05-08	2	0	2	0	0	0	0		2	2	0
121	S075091655	2020-05-08	2	2	1	0	2	0	---		2	1	1
122	S076123168	2020-05-08	0	0	0	0	0	0	0		0	0	0
123	S045110862	2020-05-08	2	2	1	2	2	2	0	2020-04-01	2	2	1
124	S022102099	2020-05-08	2	2	1	0	2	2	0	2020-04-07	2	1	1
125	S029043083	2020-05-08	0	0	1	0	0	0	0		0	1	0
126	S110060151	2020-05-08	0	0	1	0	0	0	2	2020-05-12	0	0	0
127	S007062373	2020-05-08	2	2	2	2	2	2	2	2020-04-14	2	2	1
128	S003121060	2020-05-08	0	2	2	2	2	2	0	2020-04-01	2	0	1
129	S001020259	2020-05-08	2	2	1	1	2	2	---	2020-04-01	2	2	1
130	S108022155	2020-05-08	2	2	1	1	2	2	0	2020-04-01	2	2	1
131	S090011389	2020-05-08	0	0	1	1	0	0	0		2	2	1
132	S010091984	2020-05-08	0	0	1	0	0	0	0		0	0	0
133	S093011977	2020-05-08	2	2	1	0	2	2	0	2020-04-01	0	0	1
134	S125012053	2020-05-08	2	2	2	1	2	0	0		2	2	0
135	S038111201	2020-05-08	0	0	1	1	0	0	0		2	2	0
136	S117030982	2020-05-08	0	0	1	0	0	0	---		0	0	0
137	S027011990	2020-05-08	2	2	1	0	2	2	0	2020-04-01	0	0	1
138	S055030376	2020-05-08	0	2	2	1	2	2	0	2020-04-01	2	2	1
139	S052070204	2020-05-08	2	2	2	1	2	2	0	2020-04-14	2	2	1
140	S016120789	2020-05-08	2	2	1	0	2	2	0	2020-04-21	2	2	2
141	S014072282	2020-05-08	2	2	2	1	2	2	2	2020-04-01	2	2	1
142	S047011882	2020-05-08	0	2	1	1	2	2	0	2020-04-01	2	2	1
143	S077031490	2020-05-08	0	0	1	0	2	2	0	2020-04-07	2	2	0
144	S126052180	2020-05-08	2	0	1	0	0	0	0		1	2	0
145	S017051081	2020-05-08	0	0	1	0	0	0	0		0	1	0
146	S111092281	2020-05-08	0	0	1	0	0	0	0		0	0	0
147	S025033084	2020-05-08	0	0	1	0	0	0	0		0	0	0
148	S049052591	2020-05-08	0	2	1	0	2	2	0	2020-04-01	0	0	1
149	S023011977	2020-05-08	2	1	1	0	2	0	0		2	2	2
150	S024121590	2020-05-08	0	0	0	0	0	0	0		2	2	0
151	AV139112196	2020-05-12	0	0	0	0	0	---	0		0	0	0
152	AV137062552	2020-05-12	0	0	0	0	0	---	0		0	0	0
153	AV140092982	2020-05-12	0	0	1	0	0	---	0		0	1	0
154	AV138031666	2020-05-12	0	0	1	0	0	---	0		0	0	0
155	AV142040760	2020-05-12	0	0	0	0	0	---	---		0	0	0
156	AV102050599	2020-05-12	0	0	0	0	0	---	0		0	0	0
157	AV141022171	2020-05-12	0	0	1	0	0	---	---		0	1	0
158	AV082032282	2020-05-12	2	2	1	2	2	0	0		2	2	2
159	AV095111596	2020-05-12	0	0	0	0	0	0	0		0	0	0
160	HP078042590	2020-05-13	0	0	1	0	0	0	0		0	0	0
161	HP089070983	2020-05-13	2	2	1	2	2	2	0	2020-04-07	2	2	1
162	HP023061470	2020-05-13	0	0	1	0	0	0	0		0	0	0
163	HP037031354	2020-05-13	0	0	1	0	0	0	0		0	0	0
164	HP064081302	2020-05-13	0	0	1	0	0	2	0	2020-04-21	2	0	0
165	HP087090882	2020-05-13	0	0	1	1	0	0	0		0	0	0
166	HP080040491	2020-05-13	0	1	1	1	0	2	0	2020-04-07	0	0	0
167	HP091111158	2020-05-13	0	0	1	0	0	2	0	2020-04-28	2	2	0
168	HP003011577	2020-05-13	0	0	0	0		2	---	2020-04-21	0	0	0
169	HP084062959	2020-05-13	0	1	1	1	2	2	0	2020-04-21	0	0	0
170	HP082052577	2020-05-13	0	0	1	0	0	0	0		2	2	0
171	HP088100753	2020-05-13	0	0	1	1	0	0	0		0	0	0
172	HP020032264	2020-05-13	2	2	1	1	2	2	0	2020-04-21	0	0	2
173	HP066031644	2020-05-13	0	0	1	0	0	0	0		2	2	0
174	HP050041887	2020-05-13	0	0	1	1	0	2	0	2020-04-28	0	0	0
175	HP059102771	2020-05-13	0	0	1	1	0	0	0		0	0	2
176	HP013070673	2020-05-13	0	0	0	1	0	0	0		0	0	0
177	GH002021481	2020-05-13	0	0	1	0	0	0	0		0	0	0
178	GH025100967	2020-05-13	2	2	2	0	2	2	0	2020-03-26	2	2	1
179	GH041041995	2020-05-13	0	0	1	0	0	0	0		0	0	0
180	GH042092779	2020-05-13	0	0	1	0	0	0	0		0	0	0
181	GH043032465	2020-05-13	0	0	1	0	0	0	0		2	1	0
182	GH019101679	2020-05-13	0	0	1	0	0	0	0		0	0	0
183	GH026042082	2020-05-13	0	0	1	0	0	0	0		0	0	0
184	GH028051375	2020-05-13	0	0	1	1	0	0	0		0	0	0
185	GH012040362	2020-05-13	0	0	1	0	0	0	0		0	0	0
186	GH029012775	2020-05-13	0	0	1	1		0	0		2	1
